# Supplementary material for: Germ Cell Maintenance and Sustained Testosterone and Precursor Hormone Production in Human Prepubertal Testis Organ Culture with Tissues from Boys 7 Years+ under Conditions from Adult Testicular Tissue
Source: Cells. 2023 Jan 26;12(3):415. doi: 10.3390/cells12030415 (PMC9913959; doi:10.3390/cells12030415)
Supplement: Supplementary file 1 [file cells-12-00415-s001.zip]

Archive with 1 entries (1 files):
- cells-2132343-Supplementary.pdf
